# Supplementary material for: The Colletotrichum acutatum Species Complex as a Model System to Study Evolution and Host Specialization in Plant Pathogens
Source: Front Microbiol. 2017 Oct 11;8:2001. doi: 10.3389/fmicb.2017.02001 (PMC5641571; doi:10.3389/fmicb.2017.02001)
Supplement: TABLE S1 — List of Colletotrichum acutatum reference strains used for the phylogeny shown in Figure 1, indicating species designation, strain ID, GenBank accession numbers of the sequences retrieved and used for phylogenetic analyses and references. [file Table_1.XLSX]

## Sheet: Sheet1
Species	Strain	ITS	GAPDH	CHS-1	HIS3	ACT	TUB2	Reference
C. orchidophilum	CBS 632.80	JQ948152	JQ948482	JQ948813	JQ949143	JQ949473	JQ949803	Damm et al., 2012
Colletotrichum sp. J	MAFF 237922	*	*	*	*	*	*	Sato and Moriwaki, 2013
Colletotrichum sp. C	MAFF 240237	*	*	*	*	*	*	Sato and Moriwaki, 2013
C. godetiae	CBS 133.44	JQ948402	JQ948733	JQ949063	JQ949393	JQ949723	JQ950053	Damm et al., 2012
C. pyricola	CBS 128531	JQ948445	JQ948776	JQ949106	JQ949436	JQ949766	JQ950096	Damm et al., 2012
C. johnstonii	IMI 357027	JQ948443	JQ948774	JQ949104	JQ949434	JQ949764	JQ950094	Damm et al., 2012
C. salicis	CBS 607.94	+	+	+	+	+	+	Baroncelli et al., 2016
C. australe	CBS 116478	JQ948455	JQ948786	JQ949116	JQ949446	JQ949776	JQ950106	Damm et al., 2012
C. kinghornii	CBS 198.35	JQ948454	JQ948785	JQ949115	JQ949445	JQ949775	JQ950105	Damm et al., 2012
C. phormii	CBS 118194	JQ948446	JQ948777	JQ949107	JQ949437	JQ949767	JQ950097	Damm et al., 2012
C. rhombiforme	CBS 129953	JQ948457	JQ948788	JQ949118	JQ949448	JQ949778	JQ950108	Damm et al., 2012
C. acerbum	CBS 128530	JQ948459	JQ948790	JQ949120	JQ949450	JQ949780	JQ950110	Damm et al., 2012
C. fioriniae	IMI 504882	+	+	+	+	+	+	Baroncelli et al., 2016
C. acutatum	CBS 112996	JQ005776	JQ948677	JQ005797	JQ005818	JQ005839	JQ005860	Damm et al., 2012
Colletotrichum sp. 5	CBS 101611	JQ948196	JQ948526	JQ948857	JQ949187	JQ949517	JQ949847	Damm et al., 2012
C. absissum	CBS 134727	KC204988	KC205022	KC205039	KC205003	KC205073	KC205056	Bragança et al., 2016
C. cuscutae	IMI 304802	JQ948195	JQ948525	JQ948856	JQ949186	JQ949516	JQ949846	Damm et al., 2012
Colletotrichum sp. 6	CBS 129810	JQ948179	JQ948509	JQ948840	JQ949170	JQ949500	JQ949830	Damm et al., 2012
C. tamarilloi	CBS 129814	JQ948184	JQ948514	JQ948845	JQ949175	JQ949505	JQ949835	Damm et al., 2012
C. lupini	CBS 109225	JQ948155	JQ948485	JQ948816	JQ949146	JQ949476	JQ949806	Damm et al., 2012
Colletotrichum sp. 1	CBS 129820	JQ948183	JQ948513	JQ948844	JQ949174	JQ949504	JQ949834	Damm et al., 2012
Colletotrichum sp. 2	CBS 129821	JQ948182	JQ948512	JQ948843	JQ949173	JQ949503	JQ949833	Damm et al., 2012
C. costaricense	CBS 330.75	JQ948180	JQ948510	JQ948841	JQ949171	JQ949501	JQ949831	Damm et al., 2012
C. limetticola	CBS 114.14	JQ948193	JQ948523	JQ948854	JQ949184	JQ949514	JQ949844	Damm et al., 2012
Colletotrichum sp. 3	CBS 129823	JQ948192	JQ948522	JQ948853	JQ949183	JQ949513	JQ949843	Damm et al., 2012
C. melonis	CBS 159.84	JQ948194	JQ948524	JQ948855	JQ949185	JQ949515	JQ949845	Damm et al., 2012
C. paranaense	IMI 384185	JQ948191	JQ948521	JQ948852	JQ949182	JQ949512	JQ949842	Bragança et al., 2016
Colletotrichum sp. B	MAFF 306172	*	*	*	*	*	*	Sato and Moriwaki, 2013
C. cosmi	CBS 853.73	JQ948274	JQ948604	JQ948935	JQ949265	JQ949595	JQ949925	Damm et al., 2012
C. walleri	CBS 125472	JQ948275	JQ948605	JQ948936	JQ949266	JQ949596	JQ949926	Damm et al., 2012
C. chrysanthemi	CBS 126518	JQ948271	JQ948601	JQ948932	JQ949262	JQ949592	JQ949922	Damm et al., 2012
C. nymphaeae	IMI 504889	+	+	+	+	+	+	Baroncelli et al., 2016
C. citri	ZJUC41	KC293581	KC293741	-	-	KC293621	KC293661	Hyde et al. 2014
C. scovillei	CBS 126529	JQ948267	JQ948597	JQ948928	JQ949258	JQ949588	JQ949918	Damm et al., 2012
C. guajavae	IMI 350839	JQ948270	JQ948600	JQ948931	JQ949261	JQ949591	JQ949921	Damm et al., 2012
C. carthami	MAFF 239358	*	*	*	*	*	*	Sato and Moriwaki, 2013
C. indonesiense	CBS 127551	JQ948288	JQ948618	JQ948949	JQ949279	JQ949609	JQ949939	Damm et al., 2012
C. brisbanense	CBS 292.67	JQ948291	JQ948621	JQ948952	JQ949282	JQ949612	JQ949942	Damm et al., 2012
C. cairnsense	CBS 140847	KU923672	KU923704	KU923710	KU923722	KU923716	KU923688	Silva et al., 2016
C. laticiphilum	CBS 112989	JQ948289	JQ948619	JQ948950	JQ949280	JQ949610	JQ949940	Damm et al., 2012
C. sloanei	IMI 364297	JQ948287	JQ948617	JQ948948	JQ949278	JQ949608	JQ949938	Damm et al., 2012
C. paxtonii	IMI 165753	JQ948285	JQ948615	JQ948946	JQ949276	JQ949606	JQ949936	Damm et al., 2012
C. simmondsii	CBS 122122	+	+	+	+	+	+	Baroncelli et al., 2016
* sequence retrived from Genebank Project, NARO (http://www.gene.affrc.go.jp)
+ sequences retrieved from whole genome sequences
